# Supplementary material for: Separable Roles for Neur and Ubiquitin in Delta Signalling in the Drosophila CNS Lineages
Source: Cells. 2023 Dec 14;12(24):2833. doi: 10.3390/cells12242833 (PMC10741450; doi:10.3390/cells12242833)
Supplement: Supplementary file 1 [file cells-12-02833-s001.zip]

Archive with 5 entries (5 files):
- Supplementary Figure S1_.tif
- Supplementary Figure S2_.tif
- Supplementary Figure S3_.tif
- Supplementary table S1_GMC-Asymmetric Division Assay Statistics.xlsx
- Supplementary table S2_NB selection-Lateral Inhibition Assay Statistics.xlsx
