# Supplementary material for: Separable Roles for Neur and Ubiquitin in Delta Signalling in the Drosophila CNS Lineages
Source: Cells. 2023 Dec 14;12(24):2833. doi: 10.3390/cells12242833 (PMC10741450; doi:10.3390/cells12242833)
Supplement: Supplementary file 1 [file cells-12-02833-s001.zip › Supplementary table S1_GMC-Asymmetric Division Assay Statistics.xlsx]

## Sheet: Supplementary table 1
		PHENOTYPES
	GENOTYPE	FULL RESCUE		INTERMEDIATE RESCUE		NO RESCUE		TOTAL
	Single Dl substitution clones	%	n	%	n	%	n	N	A1	A2	A3	A4	A5	A6	A7	A8	A9	A10	A11	A12	A13	A14	A15	A16	A17	A18	A19	A20	A21	A22	A23	A24	A25	A26	A27	A28	A29	A30	A31	A32	A33	A34	A35	A36	A37
A1	82Bπιmyc	88.2979	83	10.6383	10	1.06383	1	94
A2	UASDlHA;DlSer	88.8889	80	8.88889	8	2.22222	2	90	NS
A3	UASDlHA;mibDlSer	85.5263	65	11.8421	9	2.63158	2	76	NS	NS
A4	UASDlHA;neurDlSer	0.657895	1	5.26316	8	94.0789	143	152	****	****	****
A5	UASDli1alaHA;DlSer	10.6742	19	20.2247	36	69.1011	123	178	****	****		****
A6	UASDli1alaHA;mibDlSer	0	0	6.20155	8	93.7984	121	129	****		****		****
A7	UASDli1alaHA;neurDlSer	2.4	3	12	15	85.6	107	125	****			***	***	****
A8	UASDli2ala.HA;DlSer	83.4646	106	10.2362	13	6.29921	8	127	NS	NS
A9	UASDli2ala.HA;mibDlSer	80.3571	90	16.9643	19	2.67857	3	112	NS		NS					*
A10	UASDli2ala.HA;neurDlSer	0	0	1.5625	2	98.4375	126	128	****			***			****	****	****
A11	UASDli1/2.V5;DlSer	0	0	0.833333	1	99.1667	119	120	****	****			****			****
A12	UASDlK2RHA;DlSer	90.9091	60	6.06061	4	3.0303	2	66	NS	NS
A13	UASDlK2RHA;mibDlSer	87.234	123	10.6383	15	2.12766	3	141	NS		NS									NS
A14	UASDlK2RHA;neurDlSer	1.81818	2	2.72727	3	95.4545	105	110	****			NS
A15	UASDlK2Ri1alaHA;DlSer	1.94175	2	2.91262	3	95.1456	98	103	****				****						**	****
A16	UASDlK2Ri1alaHA;mibDlSer	0.980392	1	0.980392	1	98.0392	100	102	****					*							****		NS
A17	UASDlK2Ri1alaHA;neurDlSer	0	0	1.40845	1	98.5915	70	71	****						*							NS	NS	NS
A18	UASDlK2Ri2alaHA;DlSer	75.6219	152	16.9154	34	7.46269	15	201	**							NS				*
A19	UASDlK2Ri2alaHA;mibDlSer	75	120	16.25	26	8.75	14	160	**								NS				**					NS
A20	UASDlK2Ri2alaHA;neurDlSer	0	0	2.32558	3	97.6744	126	129	****									NS				NS			NS	****	****
	Double neur Dl substitution clones
A21	UASDlHA_UASEGFP::Neur;neurDlSer	80.6202	104	13.9535	18	5.42636	7	129	NS	NS		****
A22	UASDlHA_UASNeurΔR::EGFP;neurDlSer	82.8025	130	15.2866	24	1.91083	3	157	NS	NS		****																	****
A23	UASDlK2RHA_UASEGFP::Neur;neurDlSer	80	84	16.1905	17	3.80952	4	105	NS											NS		****							NS	NS
A24	UASDlK2RHA_UASNeurΔR::EGFP;neurDlSer	17.4825	25	31.4685	45	51.049	73	143	****											****		****	****						****	****	****
A25	UASDli2ala.HAUASneurΔR;neurDlSer	11.3772	19	22.1557	37	66.4671	111	167	****							****		****												****
A26	UASDlK2Ri2alaHA_UASNeurDR;neurDlSer	6.66667	10	18	27	75.3333	113	150	****																	****		****		****		****	NS
	no transgene
A27	DlSer 3d	0	0	0	0	100	130	130	****	****			****			****			NS	****			****			****
A28	mibDlSer	1.48148	2	0	0	98.5185	133	135	****		****			****			****				****			NS			****								NS
A29	neurDlSer	0.588235	1	1.17647	2	98.2353	167	170	****			****			****			NS				NS			NS			NS	****	****	****	****	****	****	NS	NS
	endocytosis related clones
A30	UASDlLDL;DlSer	0	0	1.75439	2	98.2456	112	114	****																										NS
A31	lqf	75	36	12.5	6	12.5	6	48	****	****																									****			****
A32	act>shiDN 40h	39.2157	20	25.4902	13	35.2941	18	51
A33	UASDlHA;DlSer 40h	72.0588	49	16.1765	11	11.7647	8	68																																****
A34	DlSer 40h	4.7619	4	2.38095	2	92.8571	78	84																																****	****
	icd1 deletion
A35	UASDli1-V5;DlSer	7.85714	11	21.4286	30	70.7143	99	140					NS																						****
A36	UASDli1-V5;mibDlSer	0.78125	1	3.125	4	96.0938	123	128						NS																						*
A37	UASDli1-V5;neurDlSer	1.84049	3	6.13497	10	92.0245	150	163							*																						****
	* 0.01<p<0.05
	** 0.001<p<0.01
	*** 0.0001<p<0.001
	**** p<0.0001
	NS p>0.05
