# Supplementary material for: Separable Roles for Neur and Ubiquitin in Delta Signalling in the Drosophila CNS Lineages
Source: Cells. 2023 Dec 14;12(24):2833. doi: 10.3390/cells12242833 (PMC10741450; doi:10.3390/cells12242833)
Supplement: Supplementary file 1 [file cells-12-02833-s001.zip › Supplementary table S2_NB selection-Lateral Inhibition Assay Statistics.xlsx]

## Sheet: Sheet1
		PHENOTYPIC CATEGORIES
	GENOTYPE	WT		WEAK		INTERMEDIATE		STRONG		OTHER		CHI GOF
	Single Dl substitutions	%	n	%	n	%	n	%	n	%	n	P value	chi-square		n-total
	Dl	0	0	0	0	0	0	90.77	104	9.23	11	-	-		115
	UASDlHA;Dl	21.64	19	35.57	32	32.82	30	0	0	9.98	9	0	5801.91	****	90
	UASDlK2RHA;Dl	6.58	6	36.85	34	46.79	43	0	0	9.78	9	0	7576.81	****	92
	UASDlHA;Dl Vs UASDlK2RHA;Dl	-	-	-	-	-	-	-	-	-	-	1.26264e-06	32.8823	****
	Single Neur substitutions
	neur	15.06	24	3.54	6	0.78	1	77.08	124	3.54	6	-	-		161
	UASEGFP::Neur;neur	57.85	80	8.16	11	1.51	2	2.26	3	30.22	42	1.67354e-116	544.39	****	138
	UASNeurΔR::EGFP;neur	42.76	89	42.78	89	7.38	15	0	0	7.09	15	0	39675.9	****	208
	UASEGFP::Neur;neur Vs UASNeurΔR::EGFP;neur	-	-	-	-	-	-	-	-	-	-	2.02684e-37	177.978	****
	Double Neur Delta substitutions
	neurDl	6.26	9	3.32	5	1.66	2	80.97	110	7.79	11	-	-		137
	UASDlHAUASEGFP::Neur;neurDl	15.02	14	75.09	70	9.65	9	0	0	0	0	2.4929e-307	1425.1	****	93
	UASDlK2RHA+UASNeurΔREGFP;neurDl	17.98	39	4.34	9	9.47	21	65.08	142	3.12	7	7.02312e-07	34.1255	****	218
	UASDlHAUASEGFP::Neur;neurDl Vs UASDlK2RHA+UASNeurΔREGFP;neurDl	-	-	-	-	-	-	-	-	-	-	3.26704e-256	1189.34	****
